# Supplementary material for: Manganese Mediates Its Antiviral Functions in a cGAS-STING Pathway Independent Manner
Source: Viruses. 2023 Feb 28;15(3):646. doi: 10.3390/v15030646 (PMC10058264; doi:10.3390/v15030646)
Supplement: Supplementary file 1 [file viruses-15-00646-s001.zip]

Archive with 1 entries (1 files):
- viruses-2230917-supplementary.pdf
